# Supplementary material for: PSTPIP1-Associated Myeloid-Related Proteinemia Inflammatory (PAMI) Syndrome: A Systematic Review
Source: Genes (Basel). 2023 Aug 19;14(8):1655. doi: 10.3390/genes14081655 (PMC10454568; doi:10.3390/genes14081655)
Supplement: Supplementary file 1 [file genes-14-01655-s001.zip]

Archive with 3 entries (3 files):
- File S1 Search strategies.docx
- File S2 PAMI Review patient description .docx
- PAMI review Abbreviations.docx
